# Supplementary material for: A retrospective study of immunoglobulin E as a biomarker for the diagnosis of acute ischemic stroke with carotid atherosclerotic plaques
Source: PeerJ. 2022 Oct 26;10:e14235. doi: 10.7717/peerj.14235 (PMC9617546; doi:10.7717/peerj.14235)
Supplement: Supplemental Information 1 [file peerj-10-14235-s001.xlsx]

## Sheet: AICS
age	gender (male:1,female:0)	Smoking(yes:1,no:0)	HTN(yes:1,no:0)	DM (yes:1,no:0)	IgE	Lp-PLA2	SAA	CHOL（mmol/L）2.3-5.8	TRIG（mmol/L）0.45-1.80	LDL-C（mmol/L）1.2-3.3	DD （0-0.6mg/L）
53.2309	0	0	0	0	49.5	287	5	2.48	1.65	1.25	0.48
48.3647	1	1	0	1	161.8	323	9	2.79	1.11	1.55	0.54
66.4104	1	1	0	0	109.9	479	4	3.57	1.91	2.42	0.49
54.1948	1	1	0	0	109.5	272	2	1.93	1.61	0.89	0.31
55.4307	0	0	0	0	11.9	363	6	3.67	2.78	2.37	0.26
66.9095	0	0	0	0	16.8	494	18	3.29	0.99	2.16	0.2
70	0	0	1	1	48.2	364	10	3.75	1.78	2.68	0.3
64.0583	0	0	0	0	8.2	389	21	4.4	1.05	2.96	0.65
54.1509	1	1	0	0	6.6	479	1	3.28	1.2	2.17	15.42
51.6547	1	1	1	0	0	256	32	3.67	1.78	2.58	0.31
69.173	1	1	0	0	81.1	318	5	3.35	1.1	2.13	0.79
66.7965	1	0	0	0	0.8	236	7	3	2.34	1.18	0.05
60.1732	1	0	0	0	73.1	394	5	4.38	4.24	2.03	0.17
65.0713	1	0	0	0	0	179	2	2.98	1.55	1.92	0.28
69.7992	1	1	0	0	103.1	550	4	4.03	1.68	2.66	0.29
56.7477	1	1	0	0	37.3	466	49	2.83	1.08	1.97	1.17
59.8697	0	0	1	0	200.4	161	6	4.1	1.36	2.5	0.46
46.1915	0	0	1	0	80.8	350	9	2.86	2	1.82	0.61
65.2079	0	0	0	0	3.1	463	4	4.93	1.39	3.44	0.49
64.3372	0	1	0	1	37	206	21	3.89	1.64	2.55	27.13
68.9088	0	0	0	0	0	265	2	3.45	0.79	2.25	0.72
95.9694	1	1	0	1	8.4	356	11	2.81	0.74	1.8	0.51
71.8193	1	1	0	0	59.3	297	1	2.71	1.19	1.38	0.13
60.6831	0	0	0	0	13	277	7	3.28	1.24	2.01	0.37
49.392	0	0	1	0	44.3	369	4	3.71	1.93	2.2	0.11
43	1	1	0	0	167.9	413	4	3.02	1.23	1.99	10.03
64.4141	1	0	0	0	48.5	473	9	4.15	1.22	3.2	0.93
69.9269	1	0	1	0	17.8	479	2	3.95	2.02	2.39	0.12
62.1996	1	1	0	0	31.4	475	2	4.48	2.17	3.09	0.64
70.5231	0	0	0	0	9.1	426	2	3.73	1.25	2.62	0.73
64.556	1	1	0	1	11.3	423	2	3.77	1.96	2.62	0.14
67.5182	0	0	0	0	0	212	2	4.78	1.76	3.44	4.03
73.3943	1	0	0	0	27	271	2	2.96	1.93	1.46	0.21
79.8166	1	1	1	0	28.3	349	2	2.87	0.89	1.74	0.23
56.8532	1	0	0	0	73.4	344	5	2.78	1.54	1.5	1.79
70.1669	0	0	0	0	0	462	2	3.47	2.5	1.99	0.2
72.3549	1	0	0	0	0	335	5	2.64	0.64	1.64	1.54
61.1055	0	0	0	1	76.2	390	9	4.15	1.14	2.55	0.45
46.3719	0	0	1	0	8.8	293	3	2.52	0.82	1.42	0.13
49.6996	0	0	0	0	0	455	8	4.02	2.13	2.96	1.29
67.2386	0	0	0	0	130	476	7	4.58	2.33	3.24	0.93
70.2118	1	1	0	0	60	375	4	3.03	0.98	2.02	0.77
50.2173	0	0	0	0	177.6	413	9	5.22	1.39	3.74	0.21
72.4456	0	0	1	0	23.2	608	4	4.4	2.94	3	1.44
47.5038	0	0	0	1	14.7	191	28	3.32	2.68	1.64	0.11
53.7499	1	1	0	0	19.9	570	16	3.87	1.59	2.65	0.66
68.6158	1	1	1	0	68.8	350	3	3.75	1.64	2.55	0.32
47.2597	0	0	0	0	45.8	335	23	4.05	1.75	2.41	2.1
62.2983	1	0	0	0	258.2	474	2	3.38	1.36	2.12	0.16
60.0431	1	0	0	0	32.7	290	240	3.25	0.95	1.68	1.47
82.9137	0	0	0	0	5.6	347	92	3.09	1.29	1.61	1.3
62.9604	0	0	0	1	76.3	562	4	5.79	1.55	4.54	1.15
60.9575	1	0	0	0	204.7	392	2	3.84	1.39	2.46	1.3
54.7988	1	1	1	0	19.9	623	4	5.59	3.17	4.04	0.14
72.3359	0	0	0	0	2.2	578	92	4.43	3.08	2.67	1.3
71.8153	1	0	0	0	4.8	520	4	4.5	1.89	3.64	0.09
43.9756	1	1	0	1	373.4	342	3	2.56	2.99	0.69	0.28
62.6221	0	1	1	0	34.7	228	19	2.64	0.62	1.42	1.35
62.4997	1	0	0	0	76.1	577	2	3.93	1.13	2.98	0.31
70.2729	0	0	0	0	0	243	14	5.23	2.67	3.36	0.33
66.2983	1	0	0	0	30.4	394	4	3.4	0.54	2.33	0.8
66.5367	1	1	0	0	4.9	542	108	4.16	0.95	2.72	1.6
59.2949	1	0	0	0	67.1	175	1	1.6	0.79	0.79	0.13
46.7592	0	0	1	0	271.2	567	5	4.6	0.71	3.23	11
80.0768	1	0	0	0	0	537	4	3.21	1.62	1.83	0.12
57.0439	1	0	0	0	93	270	26	3.17	0.88	2.01	0.57
60.0661	1	1	0	0	220.5	552	1	4.99	3.29	0.51	0.49
89.7774	1	0	0	0	10.7	242	2	3.86	1.43	2.53	1.11
51.186	1	0	0	0	69.1	419	2	3.59	2.99	2.16	0.14
65.1257	1	1	0	0	85	287	18	2.37	0.89	0.94	1.17
76.9859	1	0	0	1	252.7	244	61	2.32	0.61	1	0.44
56.0689	1	1	0	0	54.3	359	2	3.46	2.59	1.95	1.47
64.4268	1	0	0	0	0	322	1	2.02	1.7	1.11	0.11
76.6637	1	0	0	1	81	384	7	4.1	1.51	2.75	1.29
76.1769	0	1	0	0	290.6	354	10	3.56	1.27	2.21	0.21
72.8877	0	0	0	1	12.9	497	18	3.39	0.83	1.8	0.39
62.5096	0	0	0	0	30.9	248	29	4	0.71	3.01	1.55
52.0134	1	1	0	1	1.8	314	2	2.27	1.05	1.14	0.08
53.9598	0	0	0	0	0	433	2	4.68	2.1	3.12	0.22
69.1622	0	0	0	0	0	234	5	2.3	1.56	0.94	1.12
61.7166	1	0	0	0	1.7	329	7	2.9	1.8	1.61	0.48
57.929	0	0	0	0	16	262	2	3.53	1.2	2.2	1.09
65.3748	1	0	0	0	47	370	3	2.88	2.24	1.46	1.19
75.6979	0	1	0	0	18.7	397	2	3.53	1.16	2.42	0.25
61.0211	1	1	0	0	89.8	420	2	4.66	3.79	2.69	0.41
75.4848	1	1	0	0	10.2	347	16	2.94	1.4	1.63	1.72
51.6075	0	0	0	1	55.2	393	7	4.73	1.42	2.84	0.21
63.0807	0	0	0	1	0	324	21	2.29	1.7	0.99	0.2
67.6877	0	0	0	0	1	333	37	3.72	1.09	2.64	3.89
79	1	0	0	0	0	593	2	3.48	3.52	1.68	0.16
56.5099	1	1	0	0	299.2	367	2	3.65	1.02	2.18	0.19
75.7008	1	0	0	0	44.3	658	24	5.69	3.22	3.77	1.41
64	0	0	0	0	34.5	356	6	2.94	3.94	3.15	0.51
77.8954	1	0	0	1	70.2	534	9	5.21	1.53	3.63	1.26
58.5254	0	1	0	0	51.1	375	3	3.49	1.25	2.14	0.55
72.1365	0	0	0	0	204.4	593	38	4.47	1.21	3.23	1.22
53.5538	0	0	0	0	53.4	385	19	4.81	2.93	3.04	0.27
78.7574	0	0	0	0	39.4	329	2	2.99	1.02	1.75	0.19
54.8328	1	0	0	0	157.7	304	2	2.47	1.07	1.45	0.48
50.9252	0	0	0	0	40.3	413	3	3.64	1.18	2.39	0.27
43.1694	0	0	0	0	28.1	384	6	4.72	1.43	3.08	1.25
61.3277	1	0	0	0	0	508	2	3.81	2.24	2.54	0.28
72.8006	1	0	0	0	87.8	470	3	4.67	1.19	3.41	1.1
71.6973	1	1	0	0	23.2	358	5	3.7	1.56	2.48	1.26
71.5389	1	0	0	0	170.2	468	74	2.8	1.63	1.42	0.52
58	1	1	0	0	29.8	343	3	3.82	1.68	2.15	0.23
64.5895	1	0	0	0	0	210	2	3.53	1.38	1.88	0.21
71.9314	0	0	0	0	29.7	422	6	4.4	2.39	2.63	0.13
50.9893	1	0	0	0	0	429	4	3.02	1.78	1.36	1.58
49.565	0	0	0	0	42.5	245	3	2.76	1.07	1.44	0.2
59.1272	0	0	0	0	43	301	2	3.26	0.88	1.81	0.18
69.7093	0	0	0	0	46	244	2	4.52	0.74	3.07	1.17
63.8197	0	0	0	1	0	395	4	4.1	2.01	2.66	0.18
69.4812	0	0	0	1	2.6	318	4	3.76	3.44	2.19	0.34
67.2593	1	0	0	0	26.1	595	5	5.66	6.62	2.88	1.97
62.6439	1	1	0	0	32.9	28	3	3.37	2.36	2.18	0.15
49.3246	0	0	0	1	125.7	544	2	4.25	0.76	3.03	1.19
65.6589	1	0	0	0	147.7	430	3	4.47	0.92	3.26	0.19
65.356	0	0	0	1	59.3	573	31	4.05	0.88	3.04	1.08
59.403	0	0	0	0	71.3	220	4	2.72	1.86	1.17	0.77
64.3545	0	0	0	0	0	296	82	3.72	1.09	2.64	3.89
52.7173	1	1	0	0	65.7	509	29	3.06	1.12	1.86	6.86
66.9141	1	1	0	0	150.2	554	32	4.96	1.65	3.51	9.03
82.5777	1	1	0	0	108.4	207	40	2.32	1.54	1.15	0.61
73	0	0	0	0	49.5	287	5	2.48	1.65	1.25	0.28
68.7233	1	0	0	0	161.8	223	9	2.79	1.11	1.55	0.24
70.031	1	0	0	0	109.9	479	4	3.57	1.91	2.42	0.19
73.2714	1	0	0	0	109.5	272	2	1.93	1.61	0.89	1.21
66.02	0	1	0	0	11.9	363	6	3.67	2.78	2.37	0.26
46.2597	0	0	0	0	16.8	494	18	3.29	0.99	2.16	0.2
50.2059	0	0	0	0	48.2	364	10	3.75	1.78	2.68	0.3
80.762	0	0	0	1	8.2	389	21	4.4	1.05	2.96	0.65
70.6681	1	0	0	0	6.6	179	1	3.28	1.2	2.17	15.42
78.8161	1	1	0	1	0	256	32	3.67	1.78	2.58	0.31
70.0486	1	0	0	0	81.1	318	5	3.35	1.1	2.13	0.09
79.3727	1	1	0	0	0.8	236	7	3	2.34	1.18	1.05
41.8616	1	1	0	0	73.1	394	5	4.38	4.24	2.03	0.17
77.9127	1	0	0	0	0	179	2	2.98	1.55	1.92	0.28
65.5205	1	1	0	1	103.1	550	4	4.03	1.68	2.66	0.29
61.7207	1	1	0	1	37.3	466	49	2.83	1.08	1.97	1.17
60.0579	0	0	0	0	200.4	161	6	4.1	1.36	2.5	0.46
73.1971	0	0	0	0	80.8	350	9	2.86	2	1.82	0.61
80.4048	0	0	0	1	3.1	463	4	4.93	1.39	3.44	0.49
40.8668	0	0	0	0	37	206	21	3.89	1.64	2.55	27.13
54.7695	0	0	0	0	0	265	2	3.45	0.79	2.25	0.12
63.4544	1	1	0	0	8.4	356	11	2.81	0.74	1.8	0.51
72.7724	1	1	0	0	59.3	297	1	2.71	1.19	1.38	1.13
61.4496	0	0	0	0	13	277	7	3.28	1.24	2.01	0.37
77.0876	0	0	0	0	44.3	369	4	3.71	1.93	2.2	0.11
50.0266	1	1	0	0	167.9	413	4	3.02	1.23	1.99	10.03
70.1979	1	1	0	0	48.5	473	9	4.15	1.22	3.2	0.93
54.9795	1	0	0	0	17.8	479	2	3.95	2.02	2.39	0.12
55.7868	1	1	0	0	31.4	475	2	4.48	2.17	3.09	0.64
51.7525	0	0	0	0	9.1	426	2	3.73	1.25	2.62	0.23
69.9966	1	0	0	0	11.3	423	2	3.77	1.96	2.62	0.14
54.8606	0	0	0	0	0	212	2	4.78	1.76	3.44	4.03
70.2394	1	0	0	1	27	271	2	2.96	1.93	1.46	0.21
65.0585	1	1	1	1	28.3	349	2	2.87	0.89	1.74	0.23
66.4558	1	0	0	0	73.4	344	5	2.78	1.54	1.5	0.19
51.0955	0	0	0	1	0	462	2	3.47	2.5	1.99	1.2
66.9536	1	1	1	0	0	335	5	2.64	0.64	1.64	0.54
48.8492	0	0	0	1	76.2	390	9	4.15	1.14	2.55	0.45
73.2995	0	0	0	0	8.8	293	3	2.52	0.82	1.42	0.13
61.5875	0	0	0	1	0	455	8	4.02	2.13	2.96	1.29
57.5194	0	0	0	0	130	476	7	4.58	2.33	3.24	0.93
59.4386	1	1	1	0	60	375	4	3.03	0.98	2.02	0.17
73.7069	0	0	0	0	177.6	413	9	5.22	1.39	3.74	0.21
55.2188	0	0	0	0	23.2	608	4	4.4	2.94	3	1.44
49.6609	0	0	0	0	14.7	191	28	3.32	2.68	1.64	0.11
59.244	1	1	0	0	19.9	570	16	3.87	1.59	2.65	0.66
61.9038	1	1	1	0	68.8	350	3	3.75	1.64	2.55	0.32
64.7402	0	0	0	0	45.8	335	23	4.05	1.75	2.41	2.1
62.6157	1	0	0	0	258.2	474	2	3.38	1.36	2.12	0.16
70.6649	1	1	1	0	32.7	290	240	3.25	0.95	1.68	1.47
52.5684	0	0	0	1	5.6	347	92	3.09	1.29	1.61	1.3
66.7692	0	0	0	0	76.3	562	4	5.79	1.55	4.54	0.15
49.7459	1	1	1	0	204.7	392	2	3.84	1.39	2.46	1.3
72.2737	1	0	0	0	19.9	623	4	5.59	3.17	4.04	0.14
71.9083	0	0	0	0	2.2	578	92	4.43	3.08	2.67	1.3
64.1581	1	1	0	0	4.8	520	4	4.5	1.89	3.64	1.09
45.9239	1	0	0	0	373.4	342	3	2.56	2.99	0.69	0.28
74	0	0	0	0	34.7	228	19	2.64	0.62	1.42	1.35
70.7874	1	1	0	0	76.1	577	2	3.93	1.13	2.98	0.31
55.7811	0	0	1	0	0	243	14	5.23	2.67	3.36	1.33
58.9642	1	0	0	0	30.4	394	4	3.4	0.54	2.33	0.8
50.5925	1	1	1	1	4.9	542	108	4.16	0.95	2.72	1.6
67.6225	1	1	0	0	67.1	175	1	1.6	0.79	0.79	0.13
54.7123	0	0	0	1	271.2	567	5	4.6	0.71	3.23	11
58.3571	1	0	0	0	0	537	4	3.21	1.62	1.83	0.12
58.3899	1	1	1	0	93	270	26	3.17	0.88	2.01	0.57
49.7226	1	0	0	0	220.5	552	1	4.99	3.29	0.51	1.49
82.9198	1	1	0	0	10.7	242	2	3.86	1.43	2.53	0.11
57.7996	1	0	0	0	69.1	419	2	3.59	2.99	2.16	0.14
68.8912	1	1	0	0	85	287	18	2.37	0.89	0.94	1.17
52	1	1	0	0	252.7	244	61	2.32	0.61	1	0.44
78.1027	1	1	0	0	54.3	359	2	3.46	2.59	1.95	0.47
71.8548	1	0	0	0	0	322	1	2.02	1.7	1.11	0.11
60.5597	1	1	0	0	81	384	7	4.1	1.51	2.75	0.29
73.4735	0	0	0	1	290.6	354	10	3.56	1.27	2.21	0.21
54.2386	0	0	0	1	12.9	497	18	3.39	0.83	1.8	0.39
59.6749	0	0	1	0	30.9	248	29	4	0.71	3.01	1.55
35.861	1	1	0	0	1.8	314	2	2.27	1.05	1.14	0.08
48.5267	0	0	0	0	0	433	2	4.68	2.1	3.12	0.22
73.3667	0	0	0	0	0	234	5	2.3	1.56	0.94	1
54.4568	1	1	0	0	1.7	329	7	2.9	1.8	1.61	0.48
33.0367	0	0	0	1	16	262	2	3.53	1.2	2.2	1.09
71.2087	1	1	0	0	47	370	3	2.88	2.24	1.46	0.19
79.8729	0	0	0	0	18.7	397	2	3.53	1.16	2.42	0.25
49.5208	1	0	1	0	89.8	420	2	4.66	3.79	2.69	0.41
67.6159	1	1	0	0	10.2	347	16	2.94	1.4	1.63	1.72
59.8381	0	0	0	0	55.2	393	7	4.73	1.42	2.84	1.21
72.6903	0	1	0	0	0	324	21	2.29	1.7	0.99	0.2
65.3525	0	0	0	0	1	333	37	3.72	1.09	2.64	3.89
59.6532	1	0	1	0	0	593	2	3.48	3.52	1.68	0.16
54.6464	1	1	0	0	299.2	367	2	3.65	1.02	2.18	1.19
65.0747	1	0	0	0	44.3	658	24	5.69	3.22	3.77	1.41
75.094	0	0	0	0	34.5	356	6	2.94	3.94	3.15	0.51
68.9229	1	1	0	0	70.2	534	9	5.21	1.53	3.63	1.26
84.5623	0	0	0	0	51.1	375	3	3.49	1.25	2.14	0.55
53.44	0	0	1	0	204.4	593	38	4.47	1.21	3.23	1.22
70.3404	0	0	0	1	53.4	385	19	4.81	2.93	3.04	0.27
83.6762	0	0	0	0	39.4	329	2	2.99	1.02	1.75	0.19
55.8534	1	1	0	0	157.7	304	2	2.47	1.07	1.45	0.48
62.52	0	0	1	0	40.3	413	3	3.64	1.18	2.39	0.27
79.8012	0	0	0	1	28.1	384	6	4.72	1.43	3.08	1.25
69.6297	1	1	0	1	0	508	2	3.81	2.24	2.54	0.28
58.9848	1	1	0	0	87.8	470	3	4.67	1.19	3.41	1.1
73.9688	1	0	0	0	23.2	358	5	3.7	1.56	2.48	0.26
36.7168	1	0	1	0	170.2	468	74	2.8	1.63	1.42	0.52
69.8586	1	1	0	0	29.8	343	3	3.82	1.68	2.15	0.23
73.0335	1	1	0	0	0	410	2	3.53	1.38	1.88	0.21
73.8452	0	0	1	0	29.7	422	6	4.4	2.39	2.63	0.13
51.112	1	0	0	0	0	429	4	3.02	1.78	1.36	1.58
76.9881	0	0	0	0	42.5	245	3	2.76	1.07	1.44	1.2
50.7779	0	0	0	0	43	301	2	3.26	0.88	1.81	0.18
57.8448	0	0	0	0	46	244	2	4.52	0.74	3.07	1.17
68.9845	0	0	0	0	0	395	4	4.1	2.01	2.66	0.18
79.3388	0	0	0	0	2.6	318	4	3.76	3.44	2.19	0.34
65.1655	1	0	0	1	26.1	595	5	5.66	6.62	2.88	1.97
74.9279	1	1	1	0	32.9	428	3	3.37	2.36	2.18	0.15
81.2559	0	0	0	0	125.7	544	2	4.25	0.76	3.03	0.19
75.5119	1	0	0	0	147.7	430	3	4.47	0.92	3.26	0.19
71	0	0	0	0	59.3	573	31	4.05	0.88	3.04	1.08
64.3831	0	0	0	0	71.3	420	4	2.72	1.86	1.17	0.77
66.3987	0	0	1	0	0	496	82	3.72	1.09	2.64	3.89
53	1	0	0	0	65.7	509	29	3.06	1.12	1.86	6.86
48.1241	1	1	0	0	150.2	554	32	4.96	1.65	3.51	9.03
72.1401	1	0	0	0	108.4	207	40	2.32	1.54	1.15	0.61

## Sheet: TIA
age	gender (male:1,female:0)	Smoking(yes:1,no:0)	HTN (yes:1,no:0)	DM (yes:1,no:0)	SAA 0-10	CHOL（mmol/L）2.3-5.8	TRIG（mmol/L）0.45-1.80	LDL-C（mmol/L）1.2-3.3	DD （0-0.6mg/L）
57.0262	1	1	0	1	1	2.43	1.91	2.02	0.19
71.4199	1	1	0	0	4	2.59	1.68	2.06	0.29
61.3445	1	1	0	0	5	2.77	0.64	1.64	0.54
65.5869	1	0	0	0	1	2.57	0.75	1.51	0.49
65.5026	1	0	0	0	2	2.46	0.93	2.16	0.14
78.6076	0	0	1	0	3	2.99	0.79	2.21	0.21
53	1	0	0	0	2	2.68	0.74	2.14	0.08
58.2444	1	1	0	0	2	2.89	1.07	1.45	0.48
71.4439	1	1	0	0	4	2.8	1.63	1.42	0.52
53.1914	1	0	0	0	2	2.43	1.38	1.88	0.21
65.5644	0	0	0	0	4	2.59	1.44	2.19	0.34
60.0534	0	0	0	0	1	2.77	0.57	1.96	0.65
71.6954	1	1	1	0	2	2.57	1.17	2.39	0.12
61.7577	1	1	0	0	5	2.46	1.27	2.03	0.17
66.9845	1	0	0	0	2	2.99	1.18	1.92	0.28
81.2291	1	0	0	0	1	2.68	0.77	1.97	1.07
69.3025	0	1	0	1	4	2.89	0.57	1.44	0.49
59.0351	1	0	0	0	11	2.81	0.74	1.8	0.51
62.3359	0	0	0	1	7	4.58	2.33	2.24	0.73
66.2096	1	1	0	0	4	3.03	0.98	2.02	0.17
69.6961	0	0	0	0	4	2.43	1.17	2	0.73
71.1573	1	0	0	0	1	2.59	1.27	2.65	0.66
65.8786	0	0	0	0	2	2.77	1.18	2.12	0.22
55.0099	1	1	0	0	2	2.57	0.77	2.69	0.41
59.0598	0	0	0	0	11	2.46	0.57	2.64	1.09
66.2753	1	0	1	0	2	2.99	0.79	2.68	0.16
61.5782	0	0	0	0	6	2.68	0.74	2.15	0.51
61.9211	1	0	1	0	4	2.89	1.78	1.36	0.74
76.9292	0	0	1	0	2	2.68	0.88	1.81	0.18
65.7711	1	1	0	0	3	2.89	2.36	2.18	0.15
57.6762	1	0	0	0	4	3.57	1.91	1.42	0.19
59.7003	1	0	0	0	4	4.03	1.68	1.66	0.29
63.5485	1	1	0	0	5	2.64	0.64	1.64	0.54
53.1424	1	1	1	0	1	4.99	0.57	1.51	0.49
63.2818	1	0	0	0	2	3.59	0.99	2.16	0.14
69.5533	0	0	0	0	4	3.56	1.27	1.21	0.21
53.9193	1	0	1	0	2	2.27	1.05	1.14	0.08
62.9554	1	1	0	0	2	2.47	1.07	1.45	0.48
68.2686	1	1	0	1	1	2.8	1.17	1.42	0.52
53.7973	1	0	0	0	2	3.53	1.27	1.88	0.21
50.8248	0	0	0	0	4	3.76	1.18	2.19	0.34
60.7876	0	1	0	0	11	2.43	0.77	1.96	0.65
56.0595	1	0	0	0	2	2.59	0.57	2.39	0.12
69.6159	1	0	0	0	5	2.77	0.57	2.03	0.17
66.3287	1	0	0	0	2	2.57	1.15	1.92	0.28
59.0418	1	1	0	0	9	2.46	1.08	1.97	1.1
66.3338	0	0	0	0	4	2.99	1.39	1.44	0.49
62.9735	1	0	0	0	11	2.68	0.74	1.8	0.51
60.5427	0	1	0	0	7	2.89	2.33	3.24	0.73
63.5514	1	0	1	1	4	3.03	0.98	2.02	0.17
61.5732	0	0	0	0	4	4.4	1.17	3	0.74
65.8418	1	1	0	0	6	3.87	1.27	2.65	0.66
52.2667	0	0	0	0	2	2.43	1.18	3.12	0.22
57.8093	1	0	1	0	2	2.59	0.77	2.69	0.41
69.3545	0	0	1	0	7	2.77	0.57	2.64	0.69
50	1	1	0	0	2	2.57	0.79	1.68	0.16
66.3025	0	0	0	0	6	2.46	0.74	2.15	0.51
79.31	1	0	0	0	4	2.99	1.18	1.36	1.02
61.1701	0	0	0	1	2	2.68	0.88	1.81	0.18
61.0687	1	0	0	0	3	2.89	2.16	2.18	0.15
52.5752	1	1	0	0	4	2.77	0.57	2.42	0.19
64.2978	1	0	0	0	2	2.57	1.68	2.66	0.29
66.9032	1	0	0	0	5	2.46	0.64	1.64	0.54
72.7301	1	0	0	0	1	2.99	1.29	2.51	0.49
66.7194	1	0	0	0	2	2.68	0.57	2.16	0.14
79.8231	0	0	0	0	10	2.89	1.27	2.21	0.21
71.6924	1	1	0	0	2	2.27	1.05	1.14	0.08
60.3214	1	0	0	0	2	2.47	1.07	1.45	0.48
70.2485	1	0	0	0	4	2.8	1.63	1.42	0.52
54.7612	1	0	0	0	2	3.53	1.38	1.88	0.21
75.408	0	1	0	0	4	3.76	0.57	2.19	0.34
65.6961	0	0	0	0	11	4.4	1.05	2.96	0.65
69	1	0	0	0	2	3.95	1.17	2.39	0.12
55.3584	1	0	0	0	5	4.38	1.27	2.03	0.17
62.1578	1	1	0	0	2	2.98	1.18	1.92	0.28
56.4714	1	0	0	0	1	2.83	0.77	1.97	1.1
63.8543	0	0	0	0	4	2.43	0.57	1.44	0.49
72.677	1	1	0	0	11	2.59	0.74	1.8	0.51
65.6607	0	0	0	1	4	2.77	1.33	2.24	0.73
65.9427	1	1	0	0	4	2.57	0.98	2.02	0.17
57.8912	0	0	0	1	4	2.46	0.57	2	1.04
56.9745	1	1	0	0	16	2.99	1.59	2.65	0.66
63.7341	0	0	0	0	2	2.68	2.1	1.12	0.22
63.0402	1	1	0	0	2	2.89	0.57	2.69	0.41
49.1742	0	0	0	0	12	3.72	1.17	2.64	0.69
70.2852	1	1	0	0	2	3.48	1.27	1.68	0.16
70.5003	0	0	0	0	1	2.94	1.18	1.15	0.51
59.2523	1	1	0	0	4	3.02	0.77	1.36	1.08
57.6408	0	0	0	0	2	3.26	0.57	1.81	0.18
57.6292	1	1	0	0	3	3.37	0.57	2.18	0.15

## Sheet: healthy control group
age	gender (male:1,female:0)	Smoking(yes:1,no:0)	HTN(yes:1,no:0)	DM (yes:1,no:0)	IgE	Lp-PLA2	SAA	CHOL（mmol/L）2.3-5.8	TRIG（mmol/L）0.45-1.80	LDL-C（mmol/L）1.2-3.3	DD （0-0.6mg/L）
63.0196	1	0	0	0	4.57	232	3	2.84	1.02	1.36	0.32
64.4055	0	0	0	0	5.25	282	2	2.65	1.06	1.66	0.11
49.5808	1	1	1	0	0	267	2	2.54	1.44	1.65	0.13
76.3735	1	0	0	0	3.59	275	6	2.85	1.17	1.41	0.1
63.3589	1	0	0	0	5.77	246	4	2.1	1.27	2.54	0.37
64.3043	1	1	0	1	3.57	265	4	3.19	1.18	2.84	0.12
60.5077	1	1	0	0	0	100	5	2.93	0.77	1.33	0.39
59.4478	1	0	0	0	2.99	239	7	2.99	0.57	2.85	0.23
76.84	1	0	0	0	5.68	248	4	2.45	1.09	2.19	0.21
56.4911	1	0	0	0	3.89	285	3	3.32	0.67	1.38	0.33
57.4809	0	1	0	0	4.46	273	3	2.78	1.52	1.69	0.16
57.869	1	0	0	1	2.98	293	4	2.35	0.75	2.99	0.26
55.8901	1	0	0	1	27.3	213	4	3.63	0.93	1.98	0.13
67.5921	0	1	0	1	27	174	1	3.79	0.79	1.53	0.37
69.7735	1	0	0	0	13	301	2	2.77	0.74	2.38	0.41
60.0509	1	0	0	1	0	268	4	3.77	1.19	1.92	0.17
67	0	0	0	0	0	416	1	2.46	1.24	1.54	0.08
63.4076	1	1	0	1	17.8	244	1	3.59	1.23	2.5	0.2
71.4703	1	1	0	0	2.4	151	3	2.85	1.22	2.36	0.2
59.1194	1	0	0	1	9.1	261	2	2.64	1.25	1.87	0.13
54.6257	1	0	0	0	12	307	1	2.85	0.89	2.02	0.31
63.6447	1	1	0	0	6.2	240	2	2.1	1.04	1.44	0.16
72.5519	0	0	0	0	10.7	221	4	3.59	0.64	1.27	0.17
53.6964	1	1	1	0	0	249	3	2.68	1.04	2.18	0.06
61.9301	1	0	0	0	0	241	3	3.79	0.82	1.52	0.13
70.2451	0	0	0	0	9.5	284	2	2.65	0.98	1.25	0.07
71.3294	1	0	0	0	9.7	294	4	2.52	1.39	1.54	0.2
62.7703	0	0	0	1	10	272	2	2.57	1.29	2.14	0.03
61.4068	0	0	0	0	11.2	255	3	2.25	1.14	1.39	0.16
62	1	0	0	1	17.8	267	1	2.43	1.36	1.59	0.23
63.0389	0	0	0	1	0	157	2	2.59	0.98	1.64	0.27
64.6812	1	1	0	0	6.4	244	3	2.77	0.67	1.36	0.17
67.4235	0	1	0	1	1.9	230	5	2.57	0.54	1.56	0.08
64.6131	1	0	0	0	4.85	142	3	2.46	0.52	1.57	0.26
61.3485	1	1	0	0	4.1	191	2	2.99	1.54	1.98	0.26
57.6805	0	0	0	0	3.59	141	5	2.68	1.33	1.53	0.32
58.5818	1	1	0	1	4.68	280	4	2.89	1.06	1.92	0.09
57.034	1	0	0	0	5.3	130	2	2.46	0.97	1.54	0.13
61.0896	0	1	0	0	7.8	128	4	2.98	1.23	2.18	0.05
60.1316	1	1	0	0	0	245	2	2.99	1.57	2.1	0.22
65.5486	1	0	0	0	4.57	232	3	2.84	1.02	1.36	0.32
65.9846	0	0	0	0	5.25	282	2	2.65	1.06	1.66	0.11
59.8854	1	0	0	0	0	267	2	2.54	1.44	2.65	0.13
61.5823	1	0	0	1	3.59	275	6	2.85	1.17	2.41	0.1
61.3646	1	1	0	0	5.77	246	4	2.1	1.27	2.54	0.37
69.6468	1	0	1	1	3.57	265	4	3.19	1.18	2.84	0.12
64.772	1	0	0	0	0	100	5	2.93	0.77	1.33	0.39
66.1193	1	1	0	0	2.99	239	7	2.99	0.57	2.85	0.23
55.3362	1	1	0	0	5.68	248	4	2.45	1.09	2.19	0.21
64.2904	1	0	0	0	3.89	285	3	3.32	0.67	2.38	0.33
59.3367	0	0	0	0	4.46	273	3	2.78	1.52	1.69	0.16
64.5902	1	1	0	0	2.98	293	4	2.35	0.75	2.99	0.26
62.7602	1	0	0	0	27.3	213	4	3.63	0.93	1.98	0.13
60.1714	0	1	0	0	27	174	1	3.79	0.79	1.53	0.37
71.0049	1	0	0	0	13	301	2	2.77	0.74	2.38	0.41
51.7414	1	0	0	0	0	268	4	3.77	1.19	1.92	0.17
55.8131	0	0	0	1	0	416	1	2.46	1.24	1.54	0.58
66.3324	1	0	0	0	17.8	244	1	3.59	1.23	2.5	0.2
62.4217	1	0	0	1	2.4	151	3	2.85	1.22	2.36	0.5
73.3366	1	0	0	0	9.1	261	2	2.64	1.25	1.87	0.13
63.2723	1	0	1	1	12	307	1	2.85	0.89	2.02	0.31
64.7763	1	1	0	0	6.2	240	2	2.1	1.04	1.44	0.16
73.8983	0	0	1	0	10.7	221	4	3.59	0.64	1.27	0.17
59.2065	1	0	0	0	0	249	3	2.68	1.04	2.18	0.06
71.308	1	1	0	0	0	241	3	3.79	0.82	1.52	0.13
69.1114	0	0	0	0	9.5	284	2	2.65	0.98	1.25	0.57
59.748	1	1	0	0	9.7	294	4	2.52	1.39	1.54	0.2
52.2779	0	0	0	0	10	272	2	2.57	1.29	2.14	0.03
61.2732	0	1	0	0	11.2	255	3	2.25	1.14	1.39	0.16
52.8011	1	0	0	0	17.8	267	1	2.43	1.36	1.59	0.23
60.1352	0	0	0	0	0	157	2	2.59	0.98	1.64	0.27
67.3241	1	0	0	0	6.4	244	3	2.77	0.67	1.36	0.17
61.8195	0	0	0	0	1.9	230	5	2.57	0.54	1.56	0.18
62.2196	1	1	0	0	4.85	142	3	2.46	0.52	1.57	0.26
58.2592	1	1	0	0	4.1	191	2	2.99	1.54	1.98	0.56
60.3874	0	0	0	0	3.59	141	5	2.68	1.33	1.53	0.32
59.5387	1	0	0	0	4.68	280	4	2.89	1.06	1.92	0.49
64.7078	1	1	0	0	5.3	130	2	2.46	0.97	1.54	0.13
60.7041	0	1	0	0	7.8	128	4	2.98	1.23	2.18	0.35
69.7624	1	0	1	0	0	245	2	2.99	1.57	2.1	0.22
59.1967	1	0	0	0	4.57	232	3	2.84	1.02	1.36	0.32
65.0883	0	0	0	0	5.25	282	2	2.65	1.06	1.66	0.11
51.5891	1	0	0	0	0	267	2	2.54	1.44	2.65	0.13
64.3315	1	0	0	0	3.59	275	6	2.85	1.17	2.41	0.5
67.7295	1	1	0	0	5.77	246	4	2.1	1.27	2.54	0.37
52.85	1	0	0	0	3.57	265	4	3.19	1.18	2.84	0.12
57.3113	1	0	0	0	0	100	5	2.93	0.77	1.33	0.39
59.1899	0	0	0	0	2.99	239	7	2.99	0.57	2.85	0.23
66.024	1	0	0	0	5.68	248	4	2.45	1.09	2.19	0.21
56.8093	1	0	0	0	3.89	285	3	3.32	0.67	2.38	0.33
69.7153	0	0	1	0	4.46	273	3	2.78	1.52	1.69	0.16
69.6359	1	1	0	0	2.98	293	4	2.35	0.75	2.99	0.26
58.8462	1	1	0	0	27.3	213	4	3.63	0.93	1.98	0.13
64.1709	0	0	0	0	27	174	1	3.79	0.79	1.53	0.37
50.2064	1	1	0	0	13	301	2	2.77	0.74	2.38	0.41
61.8079	1	0	0	0	0	268	4	3.77	1.19	1.92	0.17
60.1273	0	0	0	0	0	416	1	2.46	1.24	1.54	0.58
63.2098	0	0	0	0	17.8	244	1	3.59	1.23	2.5	0.2
59.8671	1	1	0	0	2.4	151	3	2.85	1.22	2.36	0.2
62.7049	0	1	0	0	9.1	261	2	2.64	1.25	1.87	0.13
79.3151	1	0	0	0	12	307	1	2.85	0.89	2.02	0.31
60.0518	1	0	0	0	6.2	240	2	2.1	1.04	1.44	0.16
68.5792	0	0	0	0	10.7	221	4	3.59	0.64	1.27	0.17
64.3232	1	1	0	0	0	249	3	2.68	1.04	2.18	0.56
64.696	1	1	0	0	0	241	3	3.79	0.82	1.52	0.13
62.2558	0	0	0	0	9.5	284	2	2.65	0.98	1.25	0.57
55.9397	1	0	0	0	9.7	294	4	2.52	1.39	1.54	0.2
67.2933	0	1	0	0	10	272	2	2.57	1.29	2.14	0.53
54.9653	0	1	0	0	11.2	255	3	2.25	1.14	1.39	0.16
62.0876	1	0	0	0	17.8	267	1	2.43	1.36	1.59	0.23
57.3225	0	0	0	0	0	157	2	2.59	0.98	1.64	0.27
58.6692	1	1	0	0	6.4	244	3	2.77	0.67	1.36	0.17
56.7602	0	0	0	0	1.9	230	5	2.57	0.54	1.56	0.58
64.7602	1	1	0	0	4.85	142	3	2.46	0.52	1.57	0.26
58.0974	0	0	0	0	4.1	191	2	2.99	1.54	1.98	0.26
69.5841	0	0	0	0	3.59	141	5	2.68	1.33	1.53	0.52
68.2007	0	0	0	0	4.68	280	4	2.89	1.06	1.92	0.29
61.1843	1	0	0	0	5.3	130	2	2.46	0.97	1.54	0.13
59.7327	0	0	0	0	7.8	128	4	2.98	1.23	2.18	0.05
56.6922	1	0	0	0	0	245	2	2.99	1.57	2.1	0.22
57.7685	1	1	0	0	4.57	232	3	2.84	1.02	1.36	0.32
55.0304	0	0	0	0	5.25	282	2	2.65	1.06	1.66	0.11
63.2028	1	1	0	0	0	267	2	2.54	1.44	1.65	0.53
70.9	0	0	0	0	3.59	275	6	2.85	1.17	2.41	0.1
56.7223	1	1	0	0	5.77	246	4	2.1	1.27	2.54	0.37
68.4532	0	0	0	0	3.57	265	4	3.19	1.18	2.84	0.12
65.714	1	1	0	0	0	100	5	2.93	0.77	1.33	0.39
70.4882	0	0	0	0	2.99	239	7	2.99	0.57	2.85	0.23
73.4181	1	0	0	0	5.68	248	4	2.45	1.09	2.19	0.21
72.7687	0	0	0	0	3.89	285	3	3.32	0.67	1.38	0.33
62.7473	0	0	0	0	4.46	273	3	2.78	1.52	1.69	0.16
54.7815	1	0	0	0	2.98	293	4	2.35	0.75	2.99	0.56
59.154	1	0	0	0	27.3	213	4	3.63	0.93	1.98	0.13
66.1452	0	0	0	0	27	174	1	3.79	0.79	1.53	0.37
62.7135	1	1	0	0	13	301	2	2.77	0.74	1.38	0.41
71.1919	1	0	0	0	0	268	4	3.77	1.19	1.92	0.17
72.2063	0	0	0	0	0	416	1	2.46	1.24	1.54	0.38
54.7163	0	0	0	0	17.8	244	1	3.59	1.23	2.5	0.2
61.8425	1	1	0	0	2.4	151	3	2.85	1.22	2.36	0.2
73.0437	1	0	0	0	9.1	261	2	2.64	1.25	1.87	0.13
59.7935	1	0	1	0	12	307	1	2.85	0.89	2.02	0.31
57.3677	1	1	0	0	6.2	240	2	2.1	1.04	1.44	0.56
54.5794	0	0	1	0	10.7	221	4	3.59	0.64	1.27	0.17
60.9408	1	1	0	0	0	249	3	2.68	1.04	2.18	0.36
68.0373	1	1	0	0	0	241	3	3.79	0.82	1.52	0.13
68.0249	0	0	1	0	9.5	284	2	2.65	0.98	1.25	0.57
59.7513	1	0	0	0	9.7	294	4	2.52	1.39	1.54	0.2
57.1678	0	0	0	0	10	272	2	2.57	1.29	2.14	0.53
51.5346	0	0	0	0	11.2	255	3	2.25	1.14	1.39	0.16
62.6948	1	0	0	0	17.8	267	1	2.43	1.36	1.59	0.23
59	0	0	0	0	0	157	2	2.59	0.98	1.64	0.27
70.2276	1	1	1	0	6.4	244	3	2.77	0.67	1.36	0.17
55.5903	0	0	0	0	1.9	230	5	2.57	0.54	1.56	0.58
60.4856	1	0	0	0	4.85	142	3	2.46	0.52	1.57	0.56
65.7212	1	1	0	0	4.1	191	2	2.99	1.54	1.98	0.56
62.6124	0	0	0	0	3.59	141	5	2.68	1.33	1.53	0.52
77.6422	1	1	0	0	4.68	280	4	2.89	1.06	1.92	0.39
69.7725	1	0	0	0	5.3	130	2	2.46	0.97	1.54	0.13
65.6763	0	0	0	0	7.8	128	4	2.98	1.23	2.18	0.15
63.4727	1	1	0	0	0	245	2	2.99	1.57	2.1	0.52

## Sheet: AICS plaque group
age	gender (male:1,female:0)	IgE(0-100IU/ml)	Lp-PLA2	SAA 0-10	CHOL（mmol/L）2.3-5.8	TRIG（mmol/L）0.45-1.80	LDL-C（mmol/L）1.2-3.3	DD（0-0.6mg/L）
53.2309	0	49.5	287	5	2.48	1.65	1.25	0.48
48.3647	1	161.8	323	9	2.79	1.11	1.55	0.54
66.4104	1	109.9	479	4	3.57	1.91	2.42	0.49
54.1948	1	109.5	272	2	1.93	1.61	0.89	0.31
70	0	48.2	364	10	3.75	1.78	2.68	0.3
69.173	1	81.1	318	5	3.35	1.1	2.13	0.79
60.1732	1	73.1	394	5	4.38	4.24	2.03	0.17
69.7992	1	103.1	550	4	4.03	1.68	2.66	0.29
56.7477	1	37.3	466	49	2.83	1.08	1.97	1.17
59.8697	0	200.4	161	6	4.1	1.36	2.5	0.46
46.1915	0	80.8	350	9	2.86	2	1.82	0.61
68.9088	1	0	335	5	2.64	0.64	1.64	0.54
72	1	59.3	297	1	2.71	1.19	1.38	0.13
49	0	44.3	369	4	3.71	1.93	2.2	0.11
68	0	0	234	5	2.3	1.56	0.94	1
64	1	48.5	473	9	4.15	1.22	3.2	0.93
62	1	31.4	475	2	4.48	2.17	3.09	0.64
57	1	73.4	344	5	2.78	1.54	1.5	1.79
61	0	76.2	390	9	4.15	1.14	2.55	0.45
67	0	130	476	7	4.58	2.33	3.24	0.93
70	1	60	375	4	3.03	0.98	2.02	0.77
50	0	177.6	413	9	5.22	1.39	3.74	0.21
69	1	68.8	350	3	3.75	1.64	2.55	0.32
47	0	45.8	335	23	4.05	1.75	2.41	2.1
62	1	258.2	474	2	3.38	1.36	2.12	0.16
52	1	1.8	314	2	2.27	1.05	1.14	0.08
54	0	0	433	2	4.68	2.1	3.12	0.22
61	1	204.7	392	2	3.84	1.39	2.46	1.3
44	1	373.4	342	3	2.56	2.99	0.69	0.28
63	0	34.7	228	19	2.64	0.62	1.42	1.35
62	1	76.1	577	2	3.93	1.13	2.98	0.31
66	1	30.4	394	4	3.4	0.54	2.33	0.8
59	1	67.1	175	1	1.6	0.79	0.79	0.13
47	0	271.2	567	5	4.6	0.71	3.23	11
57	1	93	270	26	3.17	0.88	2.01	0.57
60	1	220.5	552	1	4.99	3.29	0.51	0.49
51	1	69.1	419	2	3.59	2.99	2.16	0.14
65	1	85	287	18	2.37	0.89	0.94	1.17
77	1	252.7	244	61	2.32	0.61	1	0.44
56	1	54.3	359	2	3.46	2.59	1.95	1.47
77	1	81	384	7	4.1	1.51	2.75	1.29
76	0	290.6	354	10	3.56	1.27	2.21	0.21
63	0	30.9	248	29	4	0.71	3.01	1.55
65	1	47	370	3	2.88	2.24	1.46	1.19
61	1	89.8	420	2	4.66	3.79	2.69	0.41
52	0	55.2	393	7	4.73	1.42	2.84	0.21
57	1	299.2	367	2	3.65	1.02	2.18	0.19
76	1	44.3	658	24	5.69	3.22	3.77	1.41
64	0	34.5	356	6	2.94	3.94	3.15	0.51
78	1	70.2	534	9	5.21	1.53	3.63	1.26
59	0	51.1	375	3	3.49	1.25	2.14	0.55
72	0	204.4	593	38	4.47	1.21	3.23	1.22
54	0	53.4	385	19	4.81	2.93	3.04	0.27
79	0	39.4	329	2	2.99	1.02	1.75	0.19
55	1	157.7	304	2	2.47	1.07	1.45	0.48
51	0	40.3	413	3	3.64	1.18	2.39	0.27
73	1	87.8	470	3	4.67	1.19	3.41	1.1
72	1	170.2	468	74	2.8	1.63	1.42	0.52
50	0	42.5	245	3	2.76	1.07	1.44	0.2
59	0	43	301	2	3.26	0.88	1.81	0.18
70	0	46	244	2	4.52	0.74	3.07	1.17
49	0	125.7	544	2	4.25	0.76	3.03	1.19
66	1	147.7	430	3	4.47	0.92	3.26	0.19
65	0	59.3	573	31	4.05	0.88	3.04	1.08
59	0	71.3	220	4	2.72	1.86	1.17	0.77
53	1	65.7	509	29	3.06	1.12	1.86	6.86
67	1	150.2	554	32	4.96	1.65	3.51	9.03
83	1	108.4	207	40	2.32	1.54	1.15	0.61
73	0	49.5	287	5	2.48	1.65	1.25	0.28
69	1	161.8	223	9	2.79	1.11	1.55	0.24
70	1	109.9	479	4	3.57	1.91	2.42	0.19
73	1	109.5	272	2	1.93	1.61	0.89	1.21
50	0	48.2	364	10	3.75	1.78	2.68	0.3
70	1	81.1	318	5	3.35	1.1	2.13	0.09
42	1	73.1	394	5	4.38	4.24	2.03	0.17
66	1	103.1	550	4	4.03	1.68	2.66	0.29
62	1	37.3	466	49	2.83	1.08	1.97	1.17
67	1	26.1	595	5	5.66	6.62	2.88	1.97
64	0	0	296	82	3.72	1.09	2.64	3.89
66	0	11.9	363	6	3.67	2.78	2.37	0.26
46	0	16.8	494	18	3.29	0.99	2.16	0.2
81	0	8.2	389	21	4.4	1.05	2.96	0.65
50	1	167.9	413	4	3.02	1.23	1.99	10.03
70	1	48.5	473	9	4.15	1.22	3.2	0.93
56	1	31.4	475	2	4.48	2.17	3.09	0.64
66	1	73.4	344	5	2.78	1.54	1.5	0.19
49	0	76.2	390	9	4.15	1.14	2.55	0.45
58	0	130	476	7	4.58	2.33	3.24	0.93
59	1	60	375	4	3.03	0.98	2.02	0.17
74	0	177.6	413	9	5.22	1.39	3.74	0.21
62	1	68.8	350	3	3.75	1.64	2.55	0.32
65	0	45.8	335	23	4.05	1.75	2.41	2.1
63	1	258.2	474	2	3.38	1.36	2.12	0.16
71	1	32.7	290	240	3.25	0.95	1.68	1.47
67	0	76.3	562	4	5.79	1.55	4.54	0.15
74	0	34.7	228	19	2.64	0.62	1.42	1.35
71	1	76.1	577	2	3.93	1.13	2.98	0.31
59	1	30.4	394	4	3.4	0.54	2.33	0.8
68	1	67.1	175	1	1.6	0.79	0.79	0.13
55	0	271.2	567	5	4.6	0.71	3.23	11
58	1	93	270	26	3.17	0.88	2.01	0.57
50	1	220.5	552	1	4.99	3.29	0.51	1.49
58	1	69.1	419	2	3.59	2.99	2.16	0.14
69	1	85	287	18	2.37	0.89	0.94	1.17
52	1	252.7	244	61	2.32	0.61	1	0.44
78	1	54.3	359	2	3.46	2.59	1.95	0.47
61	1	81	384	7	4.1	1.51	2.75	0.29
73	0	290.6	354	10	3.56	1.27	2.21	0.21
60	0	30.9	248	29	4	0.71	3.01	1.55
71	1	47	370	3	2.88	2.24	1.46	0.19
50	1	89.8	420	2	4.66	3.79	2.69	0.41
60	0	55.2	393	7	4.73	1.42	2.84	1.21
55	1	299.2	367	2	3.65	1.02	2.18	1.19
65	1	44.3	658	24	5.69	3.22	3.77	1.41
75	0	34.5	356	6	2.94	3.94	3.15	0.51
69	1	70.2	534	9	5.21	1.53	3.63	1.26
85	0	51.1	375	3	3.49	1.25	2.14	0.55
53	0	204.4	593	38	4.47	1.21	3.23	1.22
70	0	53.4	385	19	4.81	2.93	3.04	0.27
84	0	39.4	329	2	2.99	1.02	1.75	0.19
56	1	157.7	304	2	2.47	1.07	1.45	0.48
63	0	40.3	413	3	3.64	1.18	2.39	0.27
59	1	87.8	470	3	4.67	1.19	3.41	1.1
37	1	170.2	468	74	2.8	1.63	1.42	0.52
77	0	42.5	245	3	2.76	1.07	1.44	1.2
51	0	43	301	2	3.26	0.88	1.81	0.18
58	0	46	244	2	4.52	0.74	3.07	1.17
75	1	32.9	428	3	3.37	2.36	2.18	0.15
81	0	125.7	544	2	4.25	0.76	3.03	0.19
76	1	147.7	430	3	4.47	0.92	3.26	0.19
71	0	59.3	573	31	4.05	0.88	3.04	1.08
64	0	71.3	420	4	2.72	1.86	1.17	0.77
53	1	65.7	509	29	3.06	1.12	1.86	6.86
48	1	150.2	554	32	4.96	1.65	3.51	9.03
72	1	108.4	207	40	2.32	1.54	1.15	0.61
74	0	23.2	608	4	4.4	2.94	3	1.44
74	0	23.2	608	4	4.4	2.94	3	1.44
72	1	19.9	623	4	5.59	3.17	4.04	0.14
72	0	2.2	578	92	4.43	3.08	2.67	1.3
58	1	0	593	2	3.48	3.52	1.68	0.16
67	1	26.1	595	5	5.66	6.62	2.88	1.97
46	0	16.8	494	18	3.29	0.99	2.16	0.2
73	1	0	410	2	3.53	1.38	1.88	0.21
74	0	29.7	422	6	4.4	2.39	2.63	0.13
51	1	0	429	4	3.02	1.78	1.36	1.58
70	1	0	508	2	3.81	2.24	2.54	0.28
51	1	4.9	542	108	4.16	0.95	2.72	1.6
58	1	0	537	4	3.21	1.62	1.83	0.12
55	1	17.8	479	2	3.95	2.02	2.39	0.12
52	0	9.1	426	2	3.73	1.25	2.62	0.23
70	1	11.3	423	2	3.77	1.96	2.62	0.14
51	0	0	462	2	3.47	2.5	1.99	1.2
62	0	0	455	8	4.02	2.13	2.96	1.29
59	1	19.9	570	16	3.87	1.59	2.65	0.66

## Sheet: AICS non-plaque group
age	gender (male:1,female:0)	IgE(0-100IU/ml)	Lp-PLA2	SAA 0-10	CHOL（mmol/L）2.3-5.8	TRIG（mmol/L）0.45-1.80	LDL-C（mmol/L）1.2-3.3	DD（0-0.6mg/L）
55	0	11.9	363	6	3.67	2.78	2.37	0.26
64	0	8.2	389	21	4.4	1.05	2.96	0.65
54	1	6.6	479	1	3.28	1.2	2.17	15.42
52	1	0	256	32	3.67	1.78	2.58	0.31
67	1	0.8	236	7	3	2.34	1.18	0.85
65	1	0	179	2	2.98	1.55	1.92	0.28
65	0	3.1	463	4	4.93	1.39	3.44	0.49
69	0	0	265	2	3.45	0.79	2.25	0.72
96	1	8.4	356	11	2.81	0.74	1.8	0.51
61	0	13	277	7	3.28	1.24	2.01	0.37
70	1	17.8	479	2	3.95	2.02	2.39	0.12
71	0	9.1	426	2	3.73	1.25	2.62	0.73
65	1	11.3	423	2	3.77	1.96	2.62	0.14
68	0	0	212	2	4.78	1.76	3.44	4.03
73	1	27	271	2	2.96	1.93	1.46	0.21
80	1	28.3	349	2	2.87	0.89	1.74	0.23
70	0	0	462	2	3.47	2.5	1.99	0.2
72	1	0	335	5	2.64	0.64	1.64	1.54
46	0	8.8	293	3	2.52	0.82	1.42	0.13
50	0	0	455	8	4.02	2.13	2.96	1.29
48	0	14.7	191	28	3.32	2.68	1.64	0.11
55	1	19.9	570	16	3.87	1.59	2.65	0.66
83	0	5.6	347	92	3.09	1.29	1.61	1.3
55	1	19.9	623	4	5.59	3.17	4.04	0.14
72	0	2.2	578	92	4.43	3.08	2.67	1.3
72	1	4.8	520	4	4.5	1.89	3.64	0.09
70	0	0	243	14	5.23	2.67	3.36	0.33
67	1	4.9	542	108	4.16	0.95	2.72	1.6
80	1	0	537	4	3.21	1.62	1.83	0.12
90	1	10.7	242	2	3.86	1.43	2.53	1.11
64	1	0	322	1	2.02	1.7	1.11	0.11
73	0	12.9	497	18	3.39	0.83	1.8	0.39
69	0	0	234	5	2.3	1.56	0.94	1.12
62	1	1.7	329	7	2.9	1.8	1.61	0.48
58	0	16	262	2	3.53	1.2	2.2	1.09
76	0	18.7	397	2	3.53	1.16	2.42	0.25
75	1	10.2	347	16	2.94	1.4	1.63	1.72
63	0	0	324	21	2.29	1.7	0.99	0.2
68	0	1	333	37	3.72	1.09	2.64	3.89
79	1	0	593	2	3.48	3.52	1.68	0.16
43	0	28.1	384	6	4.72	1.43	3.08	1.25
61	1	0	508	2	3.81	2.24	2.54	0.28
72	1	23.2	358	5	3.7	1.56	2.48	1.26
58	1	29.8	343	3	3.82	1.68	2.15	0.23
65	1	0	210	2	3.53	1.38	1.88	0.21
72	0	29.7	422	6	4.4	2.39	2.63	0.13
51	1	0	429	4	3.02	1.78	1.36	1.58
64	0	0	395	4	4.1	2.01	2.66	0.18
69	0	2.6	318	4	3.76	3.44	2.19	0.34
71	1	6.6	179	1	3.28	1.2	2.17	15.42
79	1	0	256	32	3.67	1.78	2.58	0.31
79	1	0.8	236	7	3	2.34	1.18	1.05
78	1	0	179	2	2.98	1.55	1.92	0.28
80	0	3.1	463	4	4.93	1.39	3.44	0.49
55	0	0	265	2	3.45	0.79	2.25	0.12
63	1	8.4	356	11	2.81	0.74	1.8	0.51
61	0	13	277	7	3.28	1.24	2.01	0.37
55	0	0	212	2	4.78	1.76	3.44	4.03
70	1	27	271	2	2.96	1.93	1.46	0.21
65	1	28.3	349	2	2.87	0.89	1.74	0.23
73	0	8.8	293	3	2.52	0.82	1.42	0.13
54	1	204.7	392	2	3.84	1.39	2.46	1.3
46	1	373.4	342	3	2.56	2.99	0.69	0.28
50	0	14.7	191	28	3.32	2.68	1.64	0.11
53	0	5.6	347	92	3.09	1.29	1.61	1.3
64	1	4.8	520	4	4.5	1.89	3.64	1.09
56	0	0	243	14	5.23	2.67	3.36	1.33
90	1	10.7	242	2	3.86	1.43	2.53	0.11
64	1	0	322	1	2.02	1.7	1.11	0.11
73	0	12.9	497	18	3.39	0.83	1.8	0.39
52	1	1.8	314	2	2.27	1.05	1.14	0.08
54	0	0	433	2	4.68	2.1	3.12	0.22
62	1	1.7	329	7	2.9	1.8	1.61	0.48
58	0	16	262	2	3.53	1.2	2.2	1.09
76	0	18.7	397	2	3.53	1.16	2.42	0.25
75	1	10.2	347	16	2.94	1.4	1.63	1.72
63	0	0	324	21	2.29	1.7	0.99	0.2
68	0	1	333	37	3.72	1.09	2.64	3.89
43	0	28.1	384	6	4.72	1.43	3.08	1.25
72	1	23.2	358	5	3.7	1.56	2.48	0.26
58	1	29.8	343	3	3.82	1.68	2.15	0.23
64	0	0	395	4	4.1	2.01	2.66	0.18
69	0	2.6	318	4	3.76	3.44	2.19	0.34
64	0	0	496	82	3.72	1.09	2.64	3.89
60	0	200.4	161	6	4.1	1.36	2.5	0.46
73	0	80.8	350	9	2.86	2	1.82	0.61
41	0	37	206	21	3.89	1.64	2.55	27.13
73	1	59.3	297	1	2.71	1.19	1.38	1.13
77	0	44.3	369	4	3.71	1.93	2.2	0.11
50	1	167.9	413	4	3.02	1.23	1.99	10.03
41	0	37	206	21	3.89	1.64	2.55	27.13
60	1	32.7	290	240	3.25	0.95	1.68	1.47
63	0	76.3	562	4	5.79	1.55	4.54	1.15
73	0	49.5	287	5	2.48	1.65	1.25	0.48
